# Supplementary material for: Pertussis Notification Rate and Tdpa Vaccine/Booster Coverage in Adults: An Opportunity for an Epidemiological Observatory in Primary Care
Source: Infect Dis Rep. 2024 Sep 2;16(5):870–9. doi: 10.3390/idr16050068 (PMC11417937; doi:10.3390/idr16050068)
Supplement: Supplementary file 1 [file idr-16-00068-s001.zip]

Archive with 1 entries (1 files):
- idr-3088346-supplementary.pdf
